# Supplementary material for: Preparation and Electrochemical Performance of Na2−xLixFePO4F/C Composite Cathode Materials with Different Lithium/Sodium Ratios
Source: Micromachines (Basel). 2023 Dec 21;15(1):15. doi: 10.3390/mi15010015 (PMC10821228; doi:10.3390/mi15010015)
Supplement: Supplementary file 1 [file micromachines-15-00015-s001.zip]

Archive with 1 entries (1 files):
- micromachines-2709449-supplementary.pdf
